# Supplementary material for: Clopidogrel Versus Prasugrel Versus Ticagrelor in Patients with Acute Coronary Syndrome: New Insights from a Large Registry Compared to Randomized Clinical Trials—A Structured Review
Source: J Clin Med. 2026 Jul 21;15(14):5714. doi: 10.3390/jcm15145714 (PMC13412429; doi:10.3390/jcm15145714)
Supplement: Supplementary file 1 [file jcm-15-05714-s001.zip]

Archive with 1 entries (1 files):
- jcm-4242786-supplementary.pdf
